# Supplementary material for: Transcription of the Envelope Protein by 1-L Protein–RNA Recognition Code Leads to Genes/Proteins That Are Relevant to the SARS-CoV-2 Life Cycle and Pathogenesis
Source: Curr Issues Mol Biol. 2022 Feb 6;44(2):791–816. doi: 10.3390/cimb44020055 (PMC8928949; doi:10.3390/cimb44020055)
Supplement: Supplementary file 1 [file cimb-44-00055-s001.zip]

Archive with 1 entries (1 files):
- cimb-1511583-supplementary.pdf
